# Supplementary material for: Improvement in diagnostic quality of structural and angiographic MRI of the brain using motion correction with interleaved, volumetric navigators
Source: PLoS One. 2019 May 17;14(5):e0217145. doi: 10.1371/journal.pone.0217145 (PMC6524807; doi:10.1371/journal.pone.0217145)
Supplement: S1 File — (XLSX) [file pone.0217145.s001.xlsx]

## Sheet: Sheet1
Sequence	Subject	Motion type	Experiment	Grades
				Superior frontal gyrus	Precentral gyrus (hand area)	Postcentral gyrus (anterior cortex hand area)	Insula, extreme capsule, and claustrum	Putamen	Cerebellar folia at the level of the superior cerebellar peduncle	Anterior commissure and the columns of the fornix	Frontal horn of lateral ventricles	Septum pellucidum	Third cranial nerve	Fifth cranial nerve	General image impression
T1	1	Stepwise	no MO -iMOCO	3	3	3	3	3	3	3	3	3	3	3	3
			no MO +iMOCO	3	3	3	3	3	3	3	3	3	3	3	3
			MO +iMOCO	3	3	3	3	3	3	3	3	3	3	3	3
			MO -iMOCO	1	1	1	1	1	1	1	1	1	1	1	1
	2	Stepwise	no MO -iMOCO	3	3	3	3	3	3	3	3	3	3	3	3
			no MO +iMOCO	3	3	3	3	3	3	3	3	3	3	3	3
			MO +iMOCO	3	3	3	2	2	2	2	3	3	2	2	2
			MO -iMOCO	1	1	1	1	1	1	1	1	1	1	1	1
	3	Stepwise	no MO -iMOCO	3	3	3	3	3	3	3	3	3	3	3	3
			no MO +iMOCO	3	3	3	3	3	3	3	3	3	3	3	3
			MO +iMOCO	3	3	3	3	3	3	3	3	3	3	3	3
			MO -iMOCO	1	1	1	1	1	1	1	1	1	1	1	1
	4	Stepwise	no MO -iMOCO	3	3	3	3	3	3	3	3	3	3	3	3
			no MO +iMOCO	-	-	-	-	-	-	-	-	-	-	-	-
			MO +iMOCO	2	2	2	2	2	2	3	3	3	3	3	3
			MO -iMOCO	1	1	1	1	1	1	1	1	1	1	1	1
	5	Jerk	no MO -iMOCO	3	3	3	3	3	3	3	3	3	3	3	3
			no MO +iMOCO	3	3	3	3	3	3	3	3	3	3	3	3
			MO +iMOCO	3	3	3	3	3	3	3	3	3	3	3	3
			MO -iMOCO	2	2	2	2	2	2	3	3	3	2	2	2
	6	Jerk	no MO -iMOCO	3	3	3	3	3	3	3	3	3	3	3	3
			no MO +iMOCO	-	-	-	-	-	-	-	-	-	-	-	-
			MO +iMOCO	3	3	3	2	2	3	3	3	3	3	3	3
			MO -iMOCO	2	2	2	2	2	2	2	3	3	3	2	2
	7	Slow jerk	no MO -iMOCO	3	3	3	3	3	3	3	3	3	3	3	3
			no MO +iMOCO	3	3	3	3	3	3	3	3	3	3	3	3
			MO +iMOCO	3	3	3	3	3	3	3	3	3	3	3	3
			MO -iMOCO	2	2	2	2	2	2	2	2	2	2	2	2
	8	Slow jerk	no MO -iMOCO	3	3	3	3	3	3	3	3	3	3	3	3
			no MO +iMOCO	-	-	-	-	-	-	-	-	-	-	-	-
			MO +iMOCO	3	3	3	2	1	2	3	3	3	3	3	2
			MO -iMOCO	1	1	1	1	1	1	2	2	2	1	2	1
				Superior frontal gyrus	Precentral gyrus (hand area)	Postcentral gyrus (anterior cortex hand area)	Insula, extreme capsule, and claustrum	Putamen	Cerebellar folia at the level of the superior cerebellar peduncle	Anterior commissure and the columns of the fornix	Frontal horn of lateral ventricles	Septum pellucidum	Superior cerebellar artery	Vessels in cerebrospinal fluid space close to fifth cranial nerve entry zone	General image impression
T2	1	Stepwise	no MO -iMOCO	3	3	3	2	2	3	3	3	3	3	3	3
			no MO +iMOCO	3	3	3	2	2	3	3	3	3	3	3	3
			MO +iMOCO	2	2	2	2	2	2	2	3	3	2	2	2
			MO -iMOCO	1	1	1	1	1	1	1	1	1	1	1	1
	2	Stepwise	no MO -iMOCO	3	3	3	3	3	3	3	3	3	3	3	3
			no MO +iMOCO	2	2	2	2	2	2	3	3	3	2	2	2
			MO +iMOCO	2	2	2	2	2	2	3	3	3	2	2	2
			MO -iMOCO	1	1	1	1	1	1	1	1	1	1	1	1
	3	Stepwise	no MO -iMOCO	3	3	3	3	3	3	3	3	3	3	3	3
			no MO +iMOCO	3	3	3	3	3	3	3	3	3	3	3	3
			MO +iMOCO	2	2	2	2	2	2	2	3	3	3	2	2
			MO -iMOCO	1	1	1	1	1	1	1	1	1	1	1	1
	4	Jerk	no MO -iMOCO	3	3	3	3	3	3	3	3	3	3	3	3
			no MO +iMOCO	-	-	-	-	-	-	-	-	-	-	-	-
			MO +iMOCO	3	3	3	3	3	3	3	3	3	3	3	3
			MO -iMOCO	1	1	1	1	1	1	1	1	1	1	1	1
	5	Jerk	no MO -iMOCO	3	3	3	2	3	3	3	2	2	3	2	2
			no MO +iMOCO	3	3	3	3	3	3	3	3	3	3	3	3
			MO +iMOCO	3	3	3	3	3	3	3	3	3	3	3	3
			MO -iMOCO	2	2	2	2	2	2	2	2	2	2	2	2
	6	Jerk	no MO -iMOCO	3	3	3	3	3	3	3	3	3	3	2	3
			no MO +iMOCO	-	-	-	-	-	-	-	-	-	-	-	-
			MO +iMOCO	2	2	2	2	2	3	2	3	3	2	2	2
			MO -iMOCO	1	1	1	2	1	2	2	2	2	1	2	1
	7	Slow jerk	no MO -iMOCO	3	3	3	3	3	3	3	3	3	3	3	3
			no MO +iMOCO	3	3	3	3	3	3	3	3	3	3	3	3
			MO +iMOCO	2	2	2	2	2	2	2	2	2	2	2	2
			MO -iMOCO	1	1	1	1	1	1	1	1	1	1	1	1
	8	Slow jerk	no MO -iMOCO	3	3	3	3	3	3	3	3	3	2	3	3
			no MO +iMOCO	-	-	-	-	-	-	-	-	-	-	-	-
			MO +iMOCO	2	2	2	3	3	3	3	3	3	2	3	2
			MO -iMOCO	1	1	1	1	1	1	1	1	1	1	1	1
				Internal carotid artery	Median cerebral artery, M1 segment	Median cerebral artery, M2 segment	Median cerebral artery, M3 segment	Anterior cerebral artery	Posterior cerebral artery	Superior cerebellar artery	Posterior communicating artery	General image impression
TOF	1	Stepwise	no MO -iMOCO	3	3	3	3	3	3	3	3	3
			no MO +iMOCO	3	3	3	3	3	3	3	3	3
			MO +iMOCO	3	3	3	3	3	3	3	3	2
			MO -iMOCO	1	1	1	1	1	1	1	1	1
	2	Stepwise	no MO -iMOCO	3	3	3	3	3	3	3	3	3
			no MO +iMOCO	3	3	3	3	3	3	3	3	3
			MO +iMOCO	1	2	1	1	1	1	1	2	1
			MO -iMOCO	1	1	1	1	1	1	1	1	1
	3	Stepwise	no MO -iMOCO	3	3	3	3	3	3	3	3	3
			no MO +iMOCO	3	3	3	3	3	3	3	3	3
			MO +iMOCO	2	2	2	2	2	2	2	2	2
			MO -iMOCO	1	1	1	1	1	1	1	1	1
	4	Stepwise	no MO -iMOCO	3	3	3	3	3	3	3	3	3
			no MO +iMOCO	-	-	-	-	-	-	-	-	-
			MO +iMOCO	2	2	2	2	2	2	2	2	2
			MO -iMOCO	2	2	2	2	2	2	2	2	2
	5	Jerk	no MO -iMOCO	3	3	3	3	3	3	3	3	3
			no MO +iMOCO	3	3	3	3	3	3	3	3	3
			MO +iMOCO	2	2	2	2	2	2	2	2	2
			MO -iMOCO	1	1	1	1	1	1	1	1	1
	6	Slow jerk	no MO -iMOCO	3	3	3	3	3	3	3	3	3
			no MO +iMOCO	-	-	-	-	-	-	-	-	-
			MO +iMOCO	3	3	3	3	3	3	3	3	3
			MO -iMOCO	3	3	3	3	3	3	3	3	3
	7	Slow jerk	no MO -iMOCO	3	3	3	3	3	3	3	3	3
			no MO +iMOCO	3	3	3	3	3	3	3	3	3
			MO +iMOCO	2	2	2	2	2	2	2	2	2
			MO -iMOCO	1	1	1	1	1	1	1	1	1
	8	Slow jerk	no MO -iMOCO	3	3	3	3	3	3	3	3	3
			no MO +iMOCO	-	-	-	-	-	-	-	-	-
			MO +iMOCO	2	2	2	2	2	2	2	2	2
			MO -iMOCO	2	2	2	2	2	2	2	2	2
